# Supplementary material for: Congenital Titinopathy: Comprehensive characterization and pathogenic insights
Source: Ann Neurol. 2018 Jul 27;83(6):1105–24. doi: 10.1002/ana.25241 (PMC6105519; doi:10.1002/ana.25241)
Supplement: Supplementary file 2 — Supporting Information [file ANA-83-1105-s002.xlsx]

## Sheet: Sheet1
Mutations identified in congenital titinopathy patients and segregation-inconclusive cases
Exon and cDNA numbering is according to Ensembl transcript ENST00000589042 (NM_001267550.1) used in Leiden Muscular Dystrophy Pages
Families 1-27: "Clinical analysis cohort" families
Families 20-27: Subset of clinical analysis families with one segregation-confirmed mutation within the inferred complete NM_001267550.1 metatranscript but not within the skeletal muscle N2A isoform (i.e. one "metatranscript-only" mutation)
Families 28-31: Segregation-inconclusive cases due to unavalability of one parental DNA sample (Families 28 & 29) or absence of either mutation in one parent (Families 30 & 31). Note: Family 31 also has a "metatranscript-only" mutation
LEGEND: MPS=massively parrallel sequencing, Panel=neuromuscular or myopathy gene panel, WES=whole exome sequencing, WGS=whole genome sequening, M=Maternal, P=Paternal, CNM=centronuclear myopathy, DCM=dilated cardiomyopathy, LV=left ventricle, PDA=patent ductus arteriosus, ASD=atrial spetal defect, VSD=ventricular septal defect, ECG=electrocardiogram, MRI=magnetic resonance imaging, Y(normal)=yes …
** The Family 15: exon 364: p.Lys35963Asnfs*9 mutation was originally reported in a TMD case (Hackman et al 2008); however, this mutation was later found to be in compound heterozygosity with a second truncating mutation, resulting in childhood-onset recessive distal myopathy (Evilä et al 2014)
Family	Family code	Number of affected siblings for whom clinical data were available	MPS technology used to identify mutation(s)	Variation Type	Genomic Position ^, ^^, ^^^ = recurring mutation	Exon	cDNA change	Protein change	Het/Hom	ExaC Frequency	N2A	Band	Mutation described previously?	Cardiac involvement in patient(s)	Cardiac involvement in family members	Parental cardiac screening	Additional screening and/or carrier testing in family members	Does mutation impact N2B and/or N2BA cardiac isoforms?
1	AUS0001	2	WES	Nonsense	chr2:179594165	65	c.18718C>T	p.Arg6240*	Het (M)	Not present	Yes	I		Sibling 1 (older sibling): mild LV dysfunction/mild mital valve prolapse with regurgitation, possible hidden right to left shunt. Sibling 2 (younger); "hole in the heart" ? PDA or ASD		Father only screened (see "Cardiac involvement in family members")		Not expressed in either
				Splice site (+1)	chr2:179599054^^^	53	c.15496+1G>T	Predicted to abolish splice donor site (in frame exon skip)	Het (P)	Not present	Yes	I	CNM (Ceyhan-Birsoy 2013)		Father: at age 77: markedly dilated left atrium ?secondary to atrial fibrillation, mitral annular calcification & mild mitral regurgitation.			N2BA
2	SYR0001	1	WES	Splice site (+2)	chr2:179567179	108	c.30433+2T>G	Predicted to abolish splice donor site (in frame exon skip)	Hom (M, P)	Not present	Yes	I		No		N		N2BA
3	AUS0002	1	Panel	Nonsense	chr2:179463631	292	c.56806C>T	p.Arg18936*	Het (M)	Not present	Yes	A	DCM (Herman 2012)	No		Y(normal)	Both siblings have had cardiac screening (normal). Parents' first degree relatives > referred for carrier testing.	N2B and N2BA
				Nonsense	chr2:179579019	92	c.26482G>T	p.Glu8828* or predicted to abolish splice donor site (in frame exon skip)	Het (P)	Not present	Yes	I						N2BA
4	AUS0003	1	Panel	Frameshift deletion	chr2:179474688_91	273	c.51459_51462delTGTA	p.Asp17153Glufs*11	Het (P)	Not present	Yes	A		Dysplastic aortic valve. Stable clinically; no intervention needed		N		N2B and N2BA
				Splice site (exonic)	chr2:179506964^^	220	c.40558G>C	p.Val10952Leu - abolishes splice donor site (in frame exon skip)	Het (M)	Not present	Yes	I	CNM (Ceyhan-Birsoy 2013), DCM (Roberts 2015)					N2B and N2BA
5	AUS0004	1	Panel	Nonsense	chr2:179395510	359	c.105832C>T	p.Gln35278*	Het (M)	Not present	Yes	M	Core myopathy + DCM (Chauveau 2014)	Coarctation of the aorta		Mother only screened (normal)		N2B and N2BA
				Nonsense	chr2:179462478	295	c.57331C>T	p.Arg19111*	Het (P)	Not present	Yes	A	DCM (Herman 2012)					N2B and N2BA
6	AUS0005	1	Panel	Splice site (+4 to +7 deletion)	chr2:179446219_22	317	c.66769+4_66769+7del	Abolishes splice donor site, confirmed by RNA studies (in-frame exon skip)	Het (P)	Not present	Yes	A		No		Y(normal)	All four grandparents have had echocardiograms (normal)	N2B and N2BA
				Frameshift deletion	chr2:179586600_01	79	c.22789_22790delAT	p.Met7597Valfs*15	Het (M)	Not present	Yes	I						N2BA
7	NZ0001	1	Panel	Splice site (+1)	chr2:179444665	319	c.67348+1G>A	Predicted to abolish splice donor site (in frame exon skip)	Hom	1/120 254	Yes	A		Bicuspid aortic valve; went on to develop DCM at 18 months > dilated ascending aorta also noted at age 2 years. Sudden death aged 8; cause suspected to be arryhthmia secondary to mild to moderate DCM		N		N2B and N2BA
8	S119	1	TTN-narrowed WES (previous linkage to TTN)	Frameshift deletion	chr2:179417365	336	c.90262delA	p.Ile30088Leufs*24	Het (P)	Not present	Yes	A		Mild left ventricular hypocontractility first noted at age 3 years		N		N2B and N2BA
				Splice site (-2)	chr2:179443444	322	c.68225-2A>G	Predicted to abolish splice acceptor site (in frame exon skip)	Het (M)	Not present	Yes	A						N2B and N2BA
9	F26	1	TTN-narrowed WES (previous linkage to TTN)	Nonsense	ch2:179400887	358	c.100587G>A	p.Trp33529*	Het (P)	Not present	Yes	A		Cardiomyopathy diagnosed age 9 years		N		N2B and N2BA
				Splice site (-2)	ch2:179633662	38	c.8903-2A>T	Predicted to abolish splice donor site (in frame exon skip)	Het (M)	Not present	Yes	I			DCM in maternal aunt: aunt's mutation status unknown			N2B and N2BA
10	DEN0001	1	WES	Nonsense	chr2:179395919	359	c.105423C>G	p.Tyr35141*	Het (M)	1/120 762	Yes	M		Diltaed right ventricle at autopsy following death from pneumonia		N		N2B and N2BA
				Nonsense	chr2:179590572	71	c.20477C>G	p.Ser6826*	Het (P)	Not present	Yes	I						N2BA
11	B14-162	1	Panel	Frameshift deletion	chr2:179395537	359	c.105805delA	p.Thr35269Glnfs*24	Het (P)	1/120576	Yes	M		No		Y (normal)		N2B and N2BA
				Frameshift insertion	chr2:179571623	102	c.29100dupT	p.Val9701Cysfs*24	Het (M)	Not present	Yes	I						N2BA
12	B13-27	1	WES	Frameshift deletion	chr2:179400460	359	c.100882delA	p.Thr33628Glnfs*24	Het (P)	Not present	Yes	M			Prior pregnancy terminated due to congenital cardiac disease; mutation status of fetus unknown	N		N2B and N2BA
				Splice site (+1)	chr2:179598340	54	c.15775+1G>A	Predicted to abolish splice donor site (in frame exon skip)	Het (M)	Not present	Yes	I						Not expressed in either
13	BOS314-1	1	WGS	Splice site (-1)	chr2:179487495	244	c.44816-1G>A	Predicted to abolish splice acceptor site (out of frame exon skip)	Het (M)	1/69 012	Yes	I	CNM (Ceyhan-Birsoy 2013)		Subclinical DCM in mother, maternal grandmother and maternal aunt: all confirmed carriers	Y (Mother: see "Cardiac involvement in family members", Father: normal, including cardiac MRI)	Paternal uncle and grandafther (both mutation carriers) have both had cardiac asessments (see see "Cardiac involvement in family members")	N2B and N2BA
				Splice site (exonic)	chr2:179506964^^	220	c.40558G>C	p.Val10952Leu - predicted to abolish splice donor site (in frame exon skip)	Het (P)	Not present	Yes	I	CNM (Ceyhan-Birsoy 2013), DCM (Roberts 2015)		Paternal uncle (mutation carrier) has atrial fibrillation. Paternal grandfather (mutation carrier) has atrial fibrillation & mitral valve disease.			N2B and N2BA
14	BOS979-1	1	WES	Nonsense	chr2:179434463_66	327	c.76393_76396del	p.Asn25465*	Het (M)	Not present	Yes	A	CNM (Ceyhan-Birsoy 2013)			N	Maternal grandmother (mutation carrier) has had an echocardiogram and ECG (normal).	N2B and N2BA
				Splice site (+1)	chr2:179599054^^^	53	c.15496+1G>A	Predicted to abolish splice donor site (in frame exon skip)	Het (P)	Not present	Yes	I	CNM (Ceyhan-Birsoy 2013)					N2BA
15	BOS1044-1	1	WES	Frameshift deletion	chr2:179391826	364	c.107889del	p.Lys35963Asnfs*9	Het (M)	Not present	Yes	M	CNM (Ceyhan-Birsoy 2013) **TMD (Hackman 2008), Recessive distal titinopathy (Evilä 2014)			N		N2B and N2BA
				Nonsense	chr2:179433095	327	c.77764C>T	p.Gln25922*	Het (P)	Not present	Yes	A	CNM (Ceyhan-Birsoy 2013)					N2B and N2BA
16	BOS1093-1	1	WES	Frameshift deletion	chr2:179458407	299	c.58620del	p.Val19541Phefs*22	Het (M)	Not present	Yes	A	CNM (Ceyhan-Birsoy 2013)	Small VSD		N		N2B and N2BA
				Splice site (exonic)	chr2:179587773	76	c.21961G>A	Predicted to abolish splice donor site (in frame exon skip)	Het (P)	Not present	Yes	I	CNM (Ceyhan-Birsoy 2013)					N2BA
17	UK0001	1	WES	Splice site (+1)	chr2:179421979	330	c.88009+1G>A	Predicted to abolish splice donor site (in frame exon skip)	Het (P)	Not present	Yes	A		Two VSDs and right ventricular hypertrophy; all now resolved		Y (normal)		N2B and N2BA
				Splice site (+1)	chr2:179576670	97	c.27886+1G>T	Predicted to abolish splice donor site (in frame exon skip)	Het (M)	Not present	Yes	I						N2BA
18	BEL0001	1	WES	Frameshift deletion	chr2:179396832_33	359	c.104509_104510del	p.Leu34837Glufs*12	Hom	Not present	Yes	M		ASD (ostium secondum type)		N (lost to follow up)		N2B and N2BA
19	HK0001	1	WES	Nonsense	chr2:179574485	100	c.28561C>T	p.Gln9521*	Het (M)	Not present	Yes	I		Mild peripheral pulmonary stensosis		Y (normal)		N2BA
				Splice site (+1)	chr2:179597166	57	c.16621+1G>T	Predicted to abolish splice donor site (in frame exon skip)	Het (P)	3/116008	Yes	I						Not expressed in either
20	UC395	2	WES	Nonsense	chr2:179531966^	163	c.35794G>T	p.Glu11932*	Het (M)	Not present	No	I				N		Not expressed in either
				Frameshift deletion	chr2:179638052	33	c.7639delA	p.Thr2547Leufs*43	Het (P)	Not present	Yes	I						N2B and N2BA
21	B15-45	1	WES	Nonsense	chr2:179430009	327	c.80850C>G	p.Tyr26950*	Het (P)	Not present	Yes	A				N		N2B and N2BA
				Nonsense	chr2:179531966^	163	c.35794G>T	p.Glu11932*	Het (M)	Not present	No	I						Not expressed in either
22	B14-130 &	1		Frameshift deletion	chr2:179431874	327	c.78985delA	p.Thr26329Profs*14	Het (P)	Not present	Yes	A				N		N2B and N2BA
	BOS1131			Splice site (-2)	chr2:179528439	172	c.36449-2A>G	Predicted to move splice site 1 base 5' - so frameshift	Het (M)	Not present	No	I						Not expressed in either
23	B12-21	1	WES	Nonsense	chr2:179531966^	163	c.35794G>T	p.Glu11932*	Het (M)	Not present	No	I				Mother only screened (normal, including cardiac MRI)		Not expressed in either
				Nonsense	chr2:179585773	80	c.22973C>A	p.Ser7658*	Het (P)	Not present	Yes	I						N2BA
24	AUS0006	1	Panel	Nonsense	chr2:179531966^	163	c.35794G>T	p.Glu11932*	Het (P)	Not present	No	I				Y (normal)		Not expressed in either
				Splice site (+2)	chr2:179623709	44	c.10303+2T>C	Predicted to abolish splice donor site (in frame exon skip) or move splice site 5 bases 3', which would be a frameshift	Het (M)	1/121168	Yes	I						N2B and N2BA
25	AUS0007	1	Panel	Nonsense	chr2:179404286	353	c.98506C>T	p.Arg32836*	Het (M)	Not present	Yes	A	DCM (Roberts 2015)	Mild pulmonary stenosis		N		N2B and N2BA
				Nonsense	chr2:179531966^	163	c.35794G>T	p.Glu11932*	Het (F)	Not present	No	I						Not expressed in either
26	B13-26	2	WES	Splice site (-1)	chr2:179484840	250	c.46305-1G>A	Predicted to abolish splice acceptor site (out of frame exon skip)	Het (M)	Not present	Yes	I				N		N2B and N2BA
				Frameshift deletion	chr2:179517615	201	c.38919delC	p.Leu12974Trpfs*104	Het (P)	Not present	No	I						Not expressed in either
27	SPA0001	1	Panel	Frameshift deletion	chr2:179396232_33	359	c.105109_105110del	p.Thr35037Hisfs*9	Het (P)	Not present	Yes	M				Y (normal)		N2B and N2BA
				Frameshift deletion	chr2:179526531_34	181	c.37237_37240del	p.Lys12413Cysfs*533	Het (M)	Not present	No	I						Not expressed in either
28	PHI0001	1	Panel	Splice site (+1)	chr2:179499449	230	c.42151+1G>C	Predicted to abolish splice donor site (in frame exon skip) or move splice site 5 bases 3', which would be a frameshift	No paternal sample available for analysis	Not present	Yes	I				N		N2B and N2BA
				Splice site (+3)	chr2:179516177	208	c.39547+3A>G	Predicted to abolish splice donor site (in frame exon skip) or move splice site 2 bases 3', which would be a frameshift	Het (M)	Not present	Yes	I						N2BA
29	AUS0008	1	Panel	Splice site (-2)	chr2:179444577	320	c. 67349-2A>C	Predicted to abolish splice acceptor site (in frame exon skip)	Het(M); unaffected sister has neither change	1/120096	Yes	A			Both parents and possibly a paternal uncle reported to have DCM (confirmative documentation pending). May have been cause of death in father. Mother a confirmed carrier. Carrier status of father and paternal uncle not (yet) known.	Y (both parents: DCM)		N2B and N2BA
				Frameshift deletion	chr2:179499190_93	231	c.42315_42318delGAAA	p.Lys14105Asnfs*35	No paternal sample available for analysis	Not present	Yes	I						N2B and N2BA
30	D179253	1	WES	Splice site (+2 to +16)	chr2:179481190_1204	258	c.48312+2_48312+16del	Predicted to abolish splice donor site (out of frame exon skip)	Father has neither change	Not present	Yes	A				Y (normal)		N2B and N2BA
				Nonsense	chr2:179654710	12	c.1933G>T	p.Glu645*	Het (M, sister)	1/121306	Yes	Z			Maternal grandmother (confirmed carrier) with DCM: onset in her 40s.			N2BA
31	BB0755	1	WES	Nonsense	chr2:179531966^	163	c.35794G>T	p.Glu11932*	Het (M)	Not present	No	I				N		Not expressed in either
				Frameshift insertion	chr2:179575596_97	99	c.28227_28228insA	p.Val9410Serfs*6	Father and unaffected sister has neither change	Not present	Yes	I						N2BA
